# Supplementary material for: Fim3-dependent autoagglutination of Bordetella pertussis
Source: Sci Rep. 2023 May 10;13:7629. doi: 10.1038/s41598-023-34672-0 (PMC10172299; doi:10.1038/s41598-023-34672-0)
Supplement: Supplementary file 2 — Supplementary Information 2. [file 41598_2023_34672_MOESM2_ESM.xlsx]

## Sheet: Table S3
Table S3. B. pertussis clinical isolates used in this study
								Abundance ratio (%) of Pfim3 poly(C) length
Isolate BP No.	Year	Origin	MLVA type	Fim2	Fim3	Autoagglutination	Pfim3 poly(C) length with highest abundance ratio	11C	12C	13C	14C	15C	16C
33	1994	Chugoku	64	+	-	-	10 (Sanger DNA seq)	65.0798	4.70964	5.50096	12.1123	9.36822	3.2291
34	1994	Chugoku	200	-	+	+	14	2.152	11.4144	24.067	37.7867	18.0856	6.49431
35	1994	Chugoku	186	-	+	+	14	1.87863	10.8417	24.6026	39.256	18.1758	5.24533
36	1994	Chugoku	200	-	+	+	14	2.20208	11.7236	24.732	37.5255	17.9131	5.90371
41	1994	Chugoku	186	-	+	+	14	1.89121	11.209	23.9168	39.5574	17.8197	5.60589
101	1994	Kanto	186	-	+	+	14	1.96488	10.6251	24.3959	38.6562	18.2542	6.10373
5	1995	Kanto	12	-	+	+	14	1.86533	10.8288	24.1334	38.8429	18.551	5.77844
6	1995	Kanto	196	-	+	+	14	1.03903	8.65156	23.7118	42.9357	18.5664	5.09547
32	1995	Kanto	186	-	+	+	14	1.81043	10.9786	24.7471	39.8322	17.5107	5.12101
120	1995	Hokkaido	16	-	+	+	14	1.60584	10.6116	24.0901	38.5829	18.9303	6.17921
193	1995	Kyushu	186	-	+	+	14	1.59627	10.6539	24.9252	39.7669	17.9894	5.06835
8	1996	Kanto	139	-	+	+	14	2.00117	12.1928	26.0152	37.7488	17.1453	4.89676
9	1996	Kanto	186	-	+	+	14	1.51512	10.6516	24.3874	39.4596	18.5202	5.46607
86	1996	Hokkaido	10	-	+	+	14	1.32719	9.76823	22.8534	38.0824	20.3488	7.61996
88	1996	Kanto	10	-	+	+	14	1.33919	9.76312	23.7886	40.8621	18.6839	5.56316
124	1996	Tohoku	10	-	+	+	14	1.05169	8.83338	23.2475	44.5401	17.794	4.53331
133	1996	Tohoku	10	-	+	+	14	1.40694	10.1799	24.2161	40.5519	18.3799	5.26531
42	1997	Chugoku	186	-	+	+	14	1.76163	11.4007	25.116	38.4968	17.9346	5.29028
118	1997	Kanto	186	-	+	+	14	2	10.6	25.4	39.3	17.6	5.1
121	1998	Hokkaido	83	+	-	-	13	6.78163	32.2572	43.9435	1.7159	12.3873	2.91449
56	1999	Kanto	186	+	-	-	13	6.82897	30.8859	39.8672	14.0878	6.35745	1.97267
65	1999	Kinki	225	-	+	-	15	0.679538	4.29655	11.0272	26.5703	34.4048	23.0216
103	1999	Kanto	27	-	+	-	15	0	2.24273	5.99487	19.3779	36.8767	35.5078
104	1999	Kanto	186	-	+	-	15	0	2.09046	7.6341	25.8452	40.7364	23.6938
117	1999	Kanto	183	-	+	+	14	1.60175	10.3954	24.5143	40.5269	17.8964	5.06525
43	2000	Chugoku	223	-	+	+	14	1.49758	10.9134	24.7042	39.5334	18.108	5.24345
59	2000	Kanto	226	-	+	-	15	0.386118	3.27292	9.44399	26.4173	36.7085	23.7712
60	2000	Kanto	27	-	+	+	14	1.55897	10.5562	24.3749	38.9416	18.6936	5.87468
63	2000	Kanto	194	-	+	-	15	0.771553	5.1381	13.2366	29.5315	32.0027	19.3196
64	2000	Kanto	194	-	+	-	15	0.431912	4.28336	12.0935	30.696	34.2503	18.2448
106	2000	Kanto	195	-	+	+	14	1.8482	11.1238	24.8358	39.7312	17.3353	5.12575
107	2000	Kanto	186	-	+	-	15	0	1.54422	5.29514	19.3337	37.626	36.2009
113	2000	Kanto	27	-	+	+	14	2.04664	11.9309	25.6949	37.8721	17.301	5.15458
115	2000	Kanto	186	-	+	+	14	1.44002	10.0289	24.3487	40.7202	18.2983	5.1639
116	2000	Kanto	16	-	+	+	14	1.51362	10.7534	24.7973	39.6336	18.1772	5.1248
123	2000	Tohoku	186	-	+	+	14	1.76116	11.0383	25.0939	39.3282	17.6375	5.14102
134	2000	Tohoku	27	-	+	+	14	1.59471	10.1948	24.3906	39.4863	18.6126	5.72104
119	2001	Kanto	186	-	+	+	14	1.53841	10.4447	24.3333	40.3505	17.9319	5.40127
122	2001	Tohoku	186	-	+	+	14	1.64843	8.21283	17.1531	32.3292	26.545	14.1114
141	2002	Tohoku	186	-	+	+	14	2.19153	11.7508	25.1462	39.1774	16.9784	4.75572
146	2002	Kanto	230	-	+	+	14	1.58511	9.86645	24.1537	40.2942	18.3443	5.75631
152	2002	Kanto	186	-	+	-	15	0.380574	3.77539	10.593	27.2216	35.5569	22.4726
154	2002	Kanto	28	-	-	-	14	1.63407	10.6588	24.4802	41.8863	16.7962	4.54452
155	2002	Kinki	186	-	+	+	14	1.51405	9.78928	24.1467	40.3382	18.59	5.62175
156	2002	Kanto	186	-	+	-	15	0	3.00688	9.40254	27.315	37.8862	22.3894
157	2002	Kanto	16	-	+	+	14	1.33691	9.58252	24.0042	40.7852	18.703	5.58821
159	2002	Chugoku	27	-	+	+	14	1.49186	9.29084	24.5176	40.9771	18.347	5.37559
162	2002	Kyushu	27	-	+	+	14	1.64534	10.6086	24.3932	38.314	18.6321	6.40679
202	2003	Kyushu	186	+	+	+	14	1.76843	10.1036	24.4922	39.6135	18.2563	5.76596
211	2003	Kanto	12	-	+	+	14	1.84014	11.3932	25.9427	38.2062	17.4166	5.20118
214	2003	Kanto	186	-	+	+	14	1.61508	9.16608	22.0996	35.8986	21.9452	9.27546
215	2003	Kanto	186	+	+	+	14	1.66817	10.3981	24.5505	40.1621	17.9463	5.27473
227	2003	Tohoku	233	-	+	+	14	1.65813	10.6107	25.5687	39.6976	17.184	5.28094
228	2003	Kanto	27	-	+	+	14	2.5	11.5	26.3	37.7	17	5.1
232	2004	Kanto	186	-	+	+	14	1.68677	10.5208	24.9792	39.4662	17.8579	5.48914
233	2004	Tohoku	186	-	+	+	14	1.4693	10.0802	24.6819	40.4363	17.9178	5.41451
235	2004	Tohoku	27	-	+	+	15	0	3.65605	11.409	27.7008	34.8449	22.3892
243	2004	Chubu	186	-	+	+	14	1.76568	11.5225	25.3346	37.6915	17.7308	5.95489
254	2004	Tohoku	227	-	+	-	15	0	1.2562	4.48083	19.6422	40.8098	33.811
260	2004	Kanto	27	-	+	-	15	0.7	3.3	10	26.5223	43.5609	20.3356
267	2004	Kyushu	186	-	+	+	14	2.3	11.7	26.4	37.4	16.8	5.3
279	2004	Tohoku	32	-	+	+	14	2.18862	13.0316	25.8389	35.3424	17.3191	6.27934
283	2005	Kanto	27	-	+	+	14	1.0479	9.44313	24.475	45.0958	16.7222	3.21596
284	2005	Chubu	186	-	+	+	14	1.00382	9.22128	24.8653	46.0108	15.7787	3.12011
285	2005	Kanto	186	-	+	+	14	1.55386	10.2346	24.0908	39.7789	18.9302	5.41162
289	2005	Kinki	27	-	+	-	15	0	3.3731	9.83508	27.8224	38.2895	20.6799
290	2005	Chugoku	27	-	+	+	14	1.54445	10.3151	25.0587	40.6071	17.3097	5.16499
292	2005	Chubu	226	-	+	-	15	0	2.64841	8.64956	27.3825	40.1969	21.1226
293	2005	Chubu	186	-	+	+	14	0.692219	8.97156	24.214	45.5875	16.6405	3.89416
294	2005	Kyushu	27	-	+	-	15	0	2.94997	8.73715	26.9955	40.4421	20.8753
296	2005	Kyushu	27	-	+	+	14	1.12342	9.85849	24.6364	42.7727	17.4268	4.18227
297	2005	Chugoku	22	-	+	-	15	0	3.69267	10.133	27.9889	37.6534	20.5321
298	2005	Kinki	69	-	+	+/-	15	0	3.13343	10.2483	26.6633	35.0266	24.9284
299	2005	Kyushu	186	-	+	+	14	0	6.75222	17.804	34.1929	26.739	14.5119
300	2005	Kyushu	26	-	+	+	14	2.1	10.9	26.3	38.3	17.3	5.1
301	2005	Kyushu	27	-	+	+	14	1.82564	11.3231	25.3099	38.8396	17.4154	5.28645
302	2005	Kinki	226	-	+	+	14	0.99171	10.4562	25.1793	43.4725	16.4064	3.49387
303	2005	Chugoku	224	-	+	-	15	0	3.39298	9.1628	26.5695	39.2755	21.5993
306	2006	Chubu	69	-	+	+	14	2.09293	13.2092	26.5565	36.261	16.704	5.17639
307	2006	Chubu	186	-	+	+	14	1.02941	9.68137	24.759	44.4199	16.3971	3.71324
310	2006	Tohoku	194	-	+	+	14	0.795013	8.62198	22.5328	42.3149	19.7671	5.9682
311	2006	Tohoku	187	-	+	+	14	1.36475	12.5768	29.8624	50.2017	1.85485	4.13949
313	2006	Kanto	186	-	+	-	15	0	4.54624	10.4542	26.9887	34.9953	23.0156
322	2006	Kanto	186	-	+	+	14	1.42881	11.346	26.4119	41.5328	15.7043	3.57626
323	2006	Kanto	186	-	+	+	14	1.46543	11.1574	25.8819	41.3259	16.2469	3.92243
332	2006	Kinki	194	-	+	+	14	1.19238	10.2608	25.0798	42.0043	17.12	4.3428
333	2006	Kinki	194	-	+	-	15	0	2.97817	9.35037	26.7398	38.7832	22.1484
334	2006	Kinki	194	-	+	-	15	0	3.03947	9.38445	26.4769	38.4416	22.6575
335	2006	Kinki	186	-	+	+	14	1.19504	10.6327	25.7784	42.3706	16.1834	3.83986
312	2007	Kanto	27	-	+	+	14	1.50559	10.4742	25.0183	43.7921	15.7654	3.44445
314	2007	Kanto	186	-	+	+	14	1.18845	10.0519	25.4602	43.1456	16.4014	3.75234
316	2007	Tohoku	234	-	+	+	14	1.30123	10.4924	25.9722	42.3782	15.9561	3.89995
317	2007	Tohoku	234	-	+	+	14	3.13761	14.3139	26.2349	38.819	13.7901	3.70459
318	2007	Kanto	186	-	+	+	14	6.33283	19.2297	26.3012	34.6811	11.2164	2.23876
324	2007	Kanto	27	-	+	+	14	1.10055	10.5987	25.0771	42.5788	16.5725	4.07246
327	2007	Shikoku	229	-	+	+	14	0.957583	10.427	25.422	42.4457	16.6016	4.14598
330	2007	Chubu	27	-	+	+	14	1.9	11	25.3	37.3	18.6	5.9
336	2007	Kinki	27	-	+	-	15	0	4.40032	12.2921	30.9668	34.1565	18.1843
337	2007	Kinki	27	-	+	-	15	0	0	7.60614	33.3979	44.2677	14.7283
343	2007	Kanto	95	-	+	+	14	0	5.27291	20.2457	48.0869	21.0827	5.31177
331	2008	Chubu	27	-	+	+/-	15	0.708635	5.06867	13.4563	28.7603	31.8937	20.1124
338	2008	Kinki	27	-	+	+/-	15	0	3.56862	9.94752	25.6678	35.6494	25.1666
339	2008	Kinki	27	-	+	+/-	15	0.455927	3.31054	10.656	27.2036	35.689	22.6849
340	2008	Kinki	27	-	+	+/-	16	0	0.985869	4.00024	16.0547	36.755	42.2042
341	2008	Kinki	187	-	+	+	14	0.717482	7.16772	23.0056	48.7959	16.8786	3.43468
342	2008	Kinki	27	-	+	+	14	1.19425	9.68898	23.1217	43.4862	18.5731	3.93582
344	2008	Chubu	27	-	+	+	14	1.48547	11.3047	24.1503	41.9508	17.1761	3.93273
345	2008	Chubu	27	+	+	+	14	1.34519	10.88	24.3319	40.3319	18.2519	4.85926
346	2009	Chubu	186	+	+	+	14	1.76647	12.563	25.2599	37.7463	17.4606	5.20375
347	2009	Shikoku	27	-	+	+	14	0.698066	8.64559	24.5206	46.0082	16.557	3.57057
348	2009	Chubu	27	-	+	+	14	0.678252	7.71694	23.8553	48.0016	16.7991	2.9488
349	2009	Kyushu	186	-	+	-	15	0	2.53856	8.59897	27.9788	39.9518	20.9319
350	2009	Chubu	186	-	+	-	15	0	1.89798	7.50673	26.8068	41.9293	21.8591
351	2009	Shikoku	186	-	+	+	14	0.684953	7.05408	23.8463	47.7421	17.1176	3.55494
352	2009	Shikoku	34	+	-	-	10 (Sanger DNA seq)	0	0	0	0	0	0
353	2009	Kyushu	22	-	+	+	14	0.830057	7.2759	23.7539	48.1632	16.7481	3.22888
354	2009	Kyushu	248	-	+	+	14	0	7.17643	24.0016	49.4097	16.3587	3.05357
355	2009	Kinki	27	-	+	-	15	0.8	3.4	10.7	27.4	35.9	22
357	2010	Kanto	186	-	+	+	14	0	7.72002	23.9211	48.7208	16.691	2.94713
358	2010	Kanto	186	-	+	+	14	0	7.64365	22.5131	45.6396	19.1245	5.07916
361	2010	Kyushu	27	-	+	-	15	0	4.26284	12.4675	31.6076	33.0177	18.6443
362	2010	Kyushu	27d	-	+	+	14	1.94463	12.8049	25.5109	37.8873	17.1391	4.71325
364	2010	Kanto	27	-	+	+	14	0.915149	8.79833	24.2729	45.7298	16.4665	3.81722
366	2010	Kanto	186	-	+	+	14	0.535641	7.71014	23.8901	47.6514	16.695	3.51772
368	2010	Kyushu	186	-	+	+	14	1.12824	9.11559	23.5237	41.6777	18.9634	5.59139
369	2010	Kyushu	27	-	-	-	13	5.40915	32.3226	47.2493	12.279	2.73994	0
370	2010	Kyushu	27	-	-	-	13	6.62739	32.1119	47.2489	11.6996	2.31222	0
372	2010	Kyushu	27	-	+	+	14	1.33659	8.72665	24.9957	44.8462	16.4731	3.62173
379	2011	Kyushu	27	-	+	+	14	1.19077	9.18591	25.4705	44.6605	15.966	3.52639
380	2011	Kyushu	27	-	+	+	14	0.914003	8.21059	24.6349	46.2899	16.4737	3.47692
381	2011	Kyushu	27	-	+	-	15	0	1.29721	5.93365	22.8657	41.5076	28.3959
388	2011	Kyushu	27	-	+	+	14	1.01573	8.14184	24.4195	43.2635	18.3552	4.80417
389	2011	Kanto	27	-	+	+	14	0.991349	8.26607	24.614	43.9691	17.8091	4.35035
390	2011	Kinki	316	-	+	+	14	0.911665	8.14265	24.602	44.2326	17.8697	4.24145
393	2011	Kyushu	27a	-	+	+	14	1.02676	8.8465	25.2772	42.9574	17.4498	4.44245
394	2011	Kyushu	27a	-	-	-	14	1.37584	9.08831	26.237	42.6535	16.8008	3.84456
398	2011	Kinki	225	-	+	-	16	0	0.6	2.2	12	36.9	48.4
400	2011	Kinki	186	-	+	+	14	1.11536	8.03766	24.0825	44.321	18.1746	4.26891
401	2011	Kinki	314	-	+	+	14	1.11324	8.99134	24.9297	42.764	17.7263	4.47543
409	2012	Kanto	27	-	+	+	14	1.67573	12.425	25.8421	38.6202	16.7741	4.66289
412	2012	Shikoku	186	-	+	+	14	1.56863	10.4888	23.7283	41.1986	17.9011	5.11461
413	2012	Kanto	27a	-	+	+	14	1.5897	10.9873	24.8729	40.4023	17.5408	4.6069
414	2012	Chubu	27a	-	+	+	14	0	10.0658	21.9737	36.8092	21.6118	9.53947
416	2012	Kanto	186	-	+	-	14	0	3.66446	14.7729	38.1828	30.826	12.5538
418	2012	Kanto	186	-	+	+	14	1.59093	11.4212	23.8863	37.2669	19.722	6.11254
454	2012	Tohoku	27e	-	+	+	14	2.1628	12.6785	26.3797	39.0156	15.9386	3.82485
472	2012	Kanto	27	-	+	-	15	0	1.83081	7.85274	26.7403	41.2968	22.2794
473	2013	Shikoku	27	-	+	+	14	1.69958	11.8809	24.7491	39.0849	17.8483	4.73724
474	2013	Kyushu	186	-	+	+	14	1.85575	11.9763	24.992	38.2118	17.8624	5.10172
475	2013	Kyushu	28	-	+	+	14	0	11.041	24.3151	41.5147	17.9832	5.14599
479	2013	Kinki	27	-	+	-	15	0	1.89184	7.67991	26.0813	40.5712	23.7758
480	2013	Kinki	224	-	+	+	14	1.51106	10.6086	24.3483	40.8246	18.1223	4.58511
481	2013	Kinki	186	-	+	+	14	0.950941	7.59215	24.0375	45.9348	17.8321	3.65253
482	2013	Kanto	27	-	+	+	14	2.01695	11.3038	24.7237	41.0575	16.6609	4.23708
516	2013	Kyushu	27	-	+	+	14	1.169	10.5911	24.0105	41.9002	17.8678	4.46147
484	2014	Kyushu	28	-	+	+	14	1.32357	11.0434	23.6833	40.5758	18.1388	5.23515
486	2014	Shikoku	27	-	+	-	15	0	2.5596	9.42645	26.9096	37.6361	23.4683
487	2014	Kanto	27	-	+	-	15	0	1.84345	7.3284	25.103	41.2611	24.4641
488	2014	Chugoku	27	-	+	-	15	0	3.2848	10.7284	27.7114	35.9368	22.3385
490	2014	Chugoku	27	-	+	+	14	1.31102	10.8173	24.4854	40.7587	18.1255	4.50209
491	2014	Kinki	27	-	+	-	16	0	0.5	3	14.5	37.5	44.5
502	2014	Kanto	27	-	+	-	15	0	2.56628	8.96985	26.3177	38.516	23.6301
503	2014	Kanto	27	-	+	-	15	0	1.93772	7.87131	25.2376	40.5222	24.4312
504	2014	Kinki	27	-	+	-	15	0	1.80505	7.54513	24.998	41.2114	24.4404
527	2014	Kyushu	29	+	-	-	16	0	2.49201	7.86712	20.4464	32.6632	36.5312
528	2015	Kyushu	27	-	+	+	14	1.39663	8.43673	23.5989	42.9539	19.0343	4.57951
530	2015	Kyushu	27	-	+	-	15	0	2.7027	8.76768	25.7386	39.5374	23.2537
533	2015	Kinki	27	-	+	+	14	1.72191	9.7993	25.0646	39.9688	18.7205	4.7248
534	2015	Kyushu	27	-	+	-	15	0	3.2509	9.71585	27.649	38.8675	20.5167
535	2015	Kyushu	186	-	+	+	14	1.25934	8.13418	23.9018	45.6567	18.0101	3.03789
536	2015	Shikoku	27	-	+	+	14	1.7526	9.23927	25.127	41.1989	18.3484	4.33388
537	2015	Kinki	31	+	-	-	10 (Sanger DNA seq)	0	0	0	0	0	0
539	2015	Tohoku	32	+	-	-	10 (Sanger DNA seq)	0	0	0	0	0	0
540	2015	Tohoku	27	-	+	+	14	1.58987	9.45201	24.6173	40.4544	19.063	4.82345
541	2015	Kinki	27	-	+	+	14	1.76857	10.0666	25.6205	40.4091	17.9971	4.1382
551	2015	Chubu	27a	-	+	-	15	0	2.38983	8.13453	25.3024	40.9336	23.2397
579	2015	Kanto	27a	-	+	+	14	1.79694	9.99522	24.5985	39.3599	19.1967	5.05273
580	2015	Kanto	27a	-	+	+	14	2.07518	10.3512	25.3551	39.4944	18.2649	4.45918
542	2016	Hokkaido	27a	-	+	+	14	1.64876	9.82271	24.0563	39.9697	18.9782	5.5243
543	2016	Kinki	27d	-	+	+	14	1.40787	9.58382	24.6789	41.4532	18.0413	4.83483
544	2016	Kyushu	34	+	-	-	9 (Sanger DNA seq)	0	0	0	0	0	0
545	2016	Chubu	27a	-	+	+	14	1.5028	8.66974	24.3526	45.0021	17.5949	2.87791
549	2016	Hokkaido	27a	-	+	+	14	1.55503	8.24193	23.6175	44.3283	18.5658	3.6914
550	2016	Kanto	186	-	+	+	14	1.61349	9.5886	24.4832	41.4489	18.7237	4.14208
553	2016	Chubu	27a	-	+	+	14	1.674	9.43069	24.6702	42.2665	18.4178	3.54085
556	2016	Kanto	27a	-	+	+	14	1.83411	9.71321	24.6643	41.9578	17.8087	4.02198
563	2016	Kinki	27a	-	+	+	14	2.00775	10.0902	25.0591	39.1406	19.0207	4.68173
572	2016	Chugoku	27d	-	+	+	14	2.11396	9.85501	24.967	42.9839	16.785	3.29514
575	2016	Hokkaido	27a	-	+	+	14	1.98819	8.8325	23.4835	41.3485	19.4753	4.87201
576	2016	Kanto	27a	-	+	+	14	1.68386	9.67966	25.0449	40.8132	18.484	4.29437
581	2016	Chubu	27a	-	+	+	14	1.7058	8.87671	24.1757	42.1214	18.817	4.30336
582	2016	Chubu	27a	-	+	+	14	1.63236	10.2013	25.2997	40.4584	17.9296	4.47862
583	2016	Kanto	27a	-	+	+	14	1.37483	10.0041	24.2497	39.326	19.7713	5.27409
577	2017	Kanto	27a	-	+	+	14	1.99977	10.1906	25.046	40.371	17.9979	4.39479
584	2017	Kanto	27a	-	+	-	15	0	3.28197	9.46446	26.6108	38.5263	22.1165
586	2018	Chubu	27c	-	+	-	15	0	2.72004	7.79011	24.5513	40.9975	23.9411
590	2018	Kanto	25	-	+	+	14	1.48409	11.5319	25.7407	40.0978	17.1549	3.99055
591	2018	Kanto	27a	-	+	+	14	1.39524	11.9702	25.9322	38.6673	17.1229	4.9122
592	2018	Kanto	27a	-	+	+	14	1.80694	12.4833	25.8195	38.1909	17.1579	4.54134
593	2018	Kanto	36	-	+	+	14	1.46791	12.8725	24.9106	36.6916	18.0854	5.97202
597	2018	Kanto	27a	-	+	-	15	0	3.69679	10.2724	26.7083	37.4702	21.8523
598	2018	Kanto	27a	+	-	-	9 (Sanger DNA seq)	0	0	0	0	0	0
599	2018	Kanto	25	-	+	+	14	0.742306	8.99015	23.1661	45.1209	17.8411	4.13939
